# Supplementary material for: The type 1 diabetes gene TYK2 regulates β-cell development and its responses to interferon-α
Source: Nat Commun. 2022 Oct 26;13:6363. doi: 10.1038/s41467-022-34069-z (PMC9606380; doi:10.1038/s41467-022-34069-z)
Supplement: Supplementary file 4 — Source Data [file 41467_2022_34069_MOESM4_ESM.xlsx]

## Sheet: Fig 1b
Fig 1b
	Stage 1_A	Stage 1_B	Stage 1_C	Stage 1_D	Stage 1_E	Stage 4_A	Stage 4_B	Stage 4_C	Stage 4_D	Stage 4_E	Stage 7_A	Stage 7_B	Stage 7_C	Stage 7_D	Stage 7_E
CHGB (3.1e-208)	-0.934694	-0.927216	-0.901611	-0.988833	-0.996518	-0.706947	-0.602363	-0.542926	-0.922663	-0.823266	0.592957	0.424629	0.54691	0.543689	0.532747
INS (4.2e-52)	-0.998537	-0.97116	-0.949044	-0.999447	-0.958935	-0.730348	-0.930884	-0.892654	-0.950706	-1.27094	1.20552	1.09492	1.35648	1.31294	1.08521
SST (6.7e-54)	-1.00684	-0.964084	-0.903715	-0.993271	-0.947446	-0.963038	-0.651062	-0.792681	-1.0245	-0.687501	2.01165	1.50525	1.40541	1.38567	1.73941
GCG (1.5e-36)	-0.970611	-0.92458	-0.699757	-0.351356	-0.184689	-0.0609603	-0.188541	-0.187237	-0.841264	-0.665519	2.76255	3.13578	3.10831	3.13411	3.15216
CHGA (4.6e-64)	-0.90176	-0.815885	-0.666308	-0.752122	-0.749138	2.03759	1.72107	1.7752	0.551672	1.08667	2.10547	2.19758	1.98364	1.95159	2.08504
PPY (3e-09)	-1.00684	-0.97116	-0.947899	-1.01705	-0.995228	-1.82197	-1.5825	-1.56468	-1.37014	-1.42377	0.221048	0.202782	0.386146	0.398758	0.511627
ID1 (0.062)	0.0994236	-0.00367921	-0.0822392	0.0874564	-0.147514	-1.00044	-0.851246	-0.916499	-0.100017	-0.57724	-1.23778	-0.310285	-0.242227	-0.309704	-0.464086
PAX6 (0.42)	0.267071	0.131488	0.171345	0.279578	0.210372	-1.4804	-1.37963	-1.39391	-1.34166	-1.35821	-0.098942	-0.58827	-0.414356	-0.382793	-0.470128
ISL1 (2.6e-07)	-0.111034	-0.180176	-0.471112	-0.334979	-0.389694	-0.808032	-1.07684	-1.02694	-1.07538	-1.07305	0.48128	0.0650217	0.298152	0.31861	0.165002
MAFB (3e-09)	-0.52435	-0.512751	-0.618128	-0.233263	-0.290142	-1.10672	-1.00255	-1.00809	-0.917413	-1.01436	0.303026	0.0604683	0.228302	0.253937	0.0265102
RFX6 (4e-20)	-0.999212	-0.967323	-0.954478	-1.01269	-1.02196	0.123985	-0.371589	-0.362927	0.223283	-0.234401	0.193928	-0.351628	-0.113129	-0.0665391	-0.110915
NEUROD1 (3.6e-26)	-1.00684	-0.97116	-0.954271	-1.01705	-1.02964	-0.245758	-0.228469	-0.13692	-1.21807	-0.868297	0.207269	-0.113386	0.13371	0.143313	0.0177625
FOXA2 (0.12)	0.955103	0.90466	0.903406	0.964879	0.935653	0.0556605	0.245432	0.201498	0.60467	0.337288	-0.0472617	-0.260912	-0.353227	-0.362575	-0.385398
HNF1B (0.86)	0.143246	0.0606637	0.159172	0.170475	0.0679533	0.276413	0.265359	0.234185	0.747082	0.561354	-0.837078	-0.714183	-0.957365	-0.954129	-0.824577
GATA4 (5.1e-16)	1.24386	1.23612	1.26342	1.41484	1.33856	0.705192	0.588414	0.569924	0.832313	0.807259	-0.552761	-0.637012	-0.778984	-0.772354	-0.711778
ID3 (0.29)	0.588088	0.804413	0.638229	0.692716	0.530361	-0.246706	0.212475	0.0756842	0.442152	0.357029	-1.17399	0.111458	0.155052	0.0971422	-0.0689306
HADH (4.4e-18)	0.520302	0.587952	0.56826	0.583319	0.547731	0.357806	0.39739	0.419753	0.737915	0.603394	0.0399902	-0.0387994	0.0572521	0.0572857	-0.0658622
CDH1 (5.7e-05)	0.711506	0.719534	0.953029	0.55814	0.662377	1.50076	1.62877	1.62924	0.912025	1.49386	0.340563	0.456483	0.428144	0.452911	0.580173
HES1 (0.025)	0.168175	-0.377181	-0.345569	-0.408671	-0.249808	0.868982	0.610194	0.613846	1.21507	0.871679	-0.731457	-0.220703	-0.504608	-0.509523	-0.354123
JAG1 (0.07)	-0.545732	-0.360732	-0.623885	-0.669482	-0.649593	0.849846	1.12415	1.09437	0.440427	1.04804	-0.975376	-0.604036	-0.879795	-0.862594	-0.652721
ID2 (2.4e-07)	0.390307	0.231491	0.111771	0.105478	0.130948	1.12078	1.35396	1.35046	1.35341	1.25266	-0.159834	0.580112	0.638242	0.660856	0.505702
PDX1 (8.9e-09)	-1.00475	-0.97116	-0.955708	-1.01259	-1.0317	1.1034	1.06909	1.05955	0.951677	1.10778	0.140227	0.0710694	-0.00991276	-0.0015198	-0.140024
SOX9 (0.0036)	-0.885943	-0.875231	-0.887874	-0.879895	-0.840629	1.29722	1.38578	1.3581	1.07226	1.47142	-0.689775	-0.355909	-0.740333	-0.699648	-0.520707
CXCR4 (5.1e-16)	2.29509	2.35838	2.27858	2.40803	2.39776	-0.202409	0.0262311	0.100347	-0.112948	-0.000523947	-0.70881	-0.833211	-0.688163	-0.730503	-0.814514
GATA6 (1.8e-24)	1.55592	1.52795	1.51313	1.65121	1.60362	0.0914515	0.248624	0.239209	0.521398	0.41925	-0.758362	-0.434095	-0.815346	-0.807787	-0.704623
MANF (0.02)	1.62791	1.77689	1.9392	1.55917	1.73536	0.863424	0.889285	0.947401	1.53651	0.870972	0.456283	0.212584	0.136851	0.14452	0.0917741
SOX4 (0.38)	0.989106	1.03339	0.970211	0.906104	0.995473	1.15044	0.973744	0.992622	1.41368	1.25835	-0.140568	-0.14561	-0.408514	-0.378784	-0.338769
SOX17 (2.9e-53)	1.33613	1.33053	1.38134	1.2984	1.35825	-1.38338	-1.45733	-1.4392	-1.28988	-1.12762	-1.47545	-1.88063	-1.75274	-1.75303	-1.75272
GHRL (2.6e-07)	-0.987244	-0.938827	-0.93378	-0.992031	-0.997172	-0.387016	-0.934458	-0.947678	-1.03363	-1.02445	-0.800674	-1.4447	-1.28963	-1.31142	-1.30564
UCN3 (3.1e-23)	-1.00684	-0.97116	-0.955708	-1.01705	-1.0346	-1.25885	-1.48251	-1.44906	-1.35729	-1.39787	-0.673627	-1.18477	-0.914262	-0.952435	-0.807599

## Sheet: Fig 1c
Fig 1c
	Stage 1_A	Stage 1_B	Stage 1_C	Stage 1_D	Stage 1_E	Stage 4_A	Stage 4_B	Stage 4_C	Stage 4_D	Stage 4_E	Stage 7_A	Stage 7_B	Stage 7_C	Stage 7_D	Stage 7_E
BAD (0.29)	1.12927	1.42639	1.57234	1.41691	1.33838	0.701993	0.672838	0.533449	1.71315	0.924433	1.15329	1.00328	0.775127	0.681293	0.804149
PTPN2 (0.0045)	1.4461	1.20509	1.07323	1.15158	1.21988	0.759955	0.7404	0.731249	1.18864	0.865732	0.37841	0.258091	0.285459	0.315804	0.206191
NRP1 (3e-04)	1.47922	1.49116	1.52076	1.42017	1.44818	1.14446	0.94921	0.963209	0.895564	1.17332	0.391883	0.263248	0.256236	0.299221	0.338003
ERBB3 (0.0018)	0.601847	0.335083	0.710771	0.378847	0.265885	1.30292	1.35278	1.36739	1.14096	1.27788	0.115759	0.802937	1.00618	1.06319	1.03483
CTSH (0.21)	1.13128	0.965033	1.08573	0.927434	0.877968	0.750471	0.693661	0.767373	1.52256	0.860013	0.0992049	0.936201	0.662657	0.62914	0.793049
PRKCQ (5.3e-06)	1.6815	1.81994	1.56848	1.92657	1.82394	-0.116457	0.0142013	0.064115	-0.160989	-0.0532975	0.114478	-0.217313	-0.198443	-0.263813	-0.355504
ORMDL3 (0.79)	1.72666	1.5893	1.78133	1.30309	1.41257	1.46262	1.29085	1.37219	1.50321	1.24674	0.9387	0.779454	0.862813	0.855554	0.839295
SH2B3 (0.26)	-0.306737	-0.359655	-0.321631	0.397728	-0.164111	-0.461734	-0.344916	-0.316535	-0.568856	-0.282576	-0.0451246	-0.351191	-0.125603	-0.0929545	-0.109307
TYK2 (2.4e-12)	0.212773	-0.0844191	0.0127884	-0.00685792	0.0284987	0.185899	0.0884754	0.0559778	0.132261	0.0563428	0.308888	0.246324	0.261137	0.25419	0.371186
CLEC16A (0.028)	0.333081	0.274314	0.491175	0.341047	0.273137	0.137138	0.131346	0.128044	0.128632	0.21414	-0.0193713	-0.156453	-0.147172	-0.197683	-0.181017
C1QTNF6 (0.045)	0.208476	0.79054	0.760714	0.617566	0.810297	0.0964442	-0.145895	-0.214807	0.216802	0.0471447	-0.0276129	-0.0848035	-0.128295	-0.143476	-0.239611
TNFAIP3 (0.88)	-0.212442	-0.186662	-0.237794	-0.169152	-0.280036	-0.48469	-0.388489	-0.36875	-0.701264	-0.559209	-0.538242	-0.507549	-0.426179	-0.399893	-0.358331
STAT4 (0.84)	0.147665	0.292285	0.251312	0.0676146	0.149326	0.306344	0.50307	0.485759	0.315957	0.330077	-0.608279	0.167518	-0.16043	-0.0491184	0.0570558
BACH2 (0.0022)	0.372858	0.27462	0.120098	0.236697	0.157086	-0.463826	-0.398325	-0.394891	-0.66059	-0.321155	-0.306473	-0.668121	-0.604019	-0.634028	-0.702878
RASGRP1 (0.93)	0.813303	0.862263	0.77435	0.762297	0.909316	-0.579407	-0.599414	-0.604896	-0.774461	-0.689776	0.805062	-0.023761	0.203134	0.233295	0.118005
FUT2 (0.24)	-0.397241	-0.375966	-0.277817	-0.54751	-0.468022	-0.660836	-0.742816	-0.750928	-0.608457	-0.755133	-0.32564	-0.38585	-0.118237	-0.200146	-0.211859
GLIS3 (4.6e-07)	-0.926433	-0.896736	-0.964053	-0.902445	-0.889041	0.428272	0.429869	0.411303	0.215885	0.615124	0.0646475	0.166292	0.0822382	0.13465	0.117107
AFF3 (1.5e-12)	-1.05393	-0.999758	-1.01053	-1.03589	-1.02865	-0.321764	-0.154115	-0.157454	-0.685888	-0.366386	-0.0195659	-0.336572	-0.363215	-0.35746	-0.353312
INS (4.2e-52)	-1.10246	-1.1221	-1.09206	-1.09384	-0.987326	0.271253	-0.147654	-0.0850351	-0.285183	-0.650899	3.44576	2.94241	3.33024	3.31638	3.07139
IFIH1 (4.5e-38)	-1.11796	-1.11119	-1.09119	-1.11424	-1.11505	-0.22295	-0.253551	-0.238325	-0.370563	-0.34414	0.678342	0.675564	0.939645	1.03986	0.906635
DLK1 (6e-04)	0.624183	0.472332	0.949283	0.642092	0.705031	3.64611	3.85355	3.82663	3.01297	3.67042	2.04695	2.69443	2.19758	2.14347	2.39163
GPR183 (1.6e-09)	1.2319	1.26558	0.497582	1.48361	1.56932	-0.84975	-0.851293	-0.834105	-0.819764	-0.792756	-0.981519	-0.955461	-1.01702	-1.01494	-1.00242
IL7R (0.0029)	-0.522403	-0.32939	-0.635531	-0.558744	-0.426524	-0.902262	-0.86798	-0.866319	-0.819764	-0.828517	-0.981519	-1.03181	-1.01218	-1.01049	-1.04401
CYP27B1 (0.26)	-0.933785	-0.986454	-1.02618	-1.01008	-1.04197	-0.81987	-0.743173	-0.782992	-0.686629	-0.781851	-0.936643	-0.952888	-0.925439	-0.887204	-0.914206
ITGB7 (4.3e-05)	-1.0801	-1.08961	-1.07734	-1.10981	-1.07207	-0.88618	-0.850672	-0.868604	-0.779874	-0.828517	-0.956367	-0.193414	-0.630183	-0.629307	-0.274666
CD69 (8.9e-05)	-1.11796	-1.1221	-1.10404	-1.12305	-1.11505	-0.893741	-0.864987	-0.871242	-0.819764	-0.822027	-0.956923	-1.00805	-0.986404	-1.01824	-1.03723
IKZF1 (0.48)	-1.08818	-1.08578	-1.06922	-1.06377	-1.07935	-0.856454	-0.838432	-0.82211	-0.785257	-0.745845	-0.977742	-0.961283	-0.987276	-1.00761	-1.06433
CD226 (0.88)	-1.06356	-1.08855	-1.06184	-1.09782	-1.10344	-0.888914	-0.849606	-0.830413	-0.819764	-0.815149	-0.975064	-1.02608	-1.00746	-1.01576	-1.06612
TAGAP (0.0017)	-1.09897	-1.10346	-1.09667	-1.117	-1.10311	-0.877519	-0.82622	-0.832684	-0.819764	-0.815624	-0.903772	-1.02665	-0.996264	-1.02655	-1.0629
IL10 (NA)	-1.11796	-1.1221	-1.10404	-1.12305	-1.11505	-0.907522	-0.852726	-0.866607	-0.819764	-0.828517	-0.981519	-1.0485	-1.02863	-1.01737	-1.07083

## Sheet: Fig 1d
Fig. 1d
	Control	S2	S4	S6
	1	1.38992	3.73213	5.54044
	1	1.91853	2.87787	6.45313
	1	2.25793	2.09943	3.11666
	1	2.76064	2.67585	3.605
	1	1.09429	2.35381	3.82378
	1	1.47427	2.97935	4.90754
	Tukey's multiple comparisons test	Mean Diff.	95.00% CI of diff.	Below threshold?	Summary	Adjusted P Value
	Control vs. S2	-0.8159	-2.054 to 0.4217	No	ns	0.2825	A-B
	Control vs. S4	-1.786	-3.024 to -0.5488	Yes	**	0.0033	A-C
	Control vs. S6	-3.574	-4.812 to -2.337	Yes	****	<0.0001	A-D
	S2 vs. S4	-0.9705	-2.208 to 0.2671	No	ns	0.1588	B-C
	S2 vs. S6	-2.758	-3.996 to -1.521	Yes	****	<0.0001	B-D
	S4 vs. S6	-1.788	-3.026 to -0.5504	Yes	**	0.0033	C-D
	Test details	Mean 1	Mean 2	Mean Diff.	SE of diff.	n1	n2	q	DF
	Control vs. S2	1	1.816	-0.8159	0.4422	6	6	2.61	20
	Control vs. S4	1	2.786	-1.786	0.4422	6	6	5.714	20
	Control vs. S6	1	4.574	-3.574	0.4422	6	6	11.43	20
	S2 vs. S4	1.816	2.786	-0.9705	0.4422	6	6	3.104	20
	S2 vs. S6	1.816	4.574	-2.758	0.4422	6	6	8.823	20
	S4 vs. S6	2.786	4.574	-1.788	0.4422	6	6	5.719	20

## Sheet: Fig 1e
Fig. 1e

## Sheet: Fig 1f
Fig. 1f
	41-50 days PC	51-60 days PC	61-70 days PC
	18.1258	49.6178	68.4753
	33.143	46.049	88.0214
	54.3052	78.9503	57.5856
	64.8566	61.7304	91.2439
	37.5023	43.5778
	36.5459	43.3364
	Number of families	1
	Number of comparisons per family	3
	Alpha	0.05
	Tukey's multiple comparisons test	Mean Diff.	95.00% CI of diff.	Below threshold?	Summary	Adjusted P Value
	41-50 days PC vs. 51-60 days PC	-13.13	-36.75 to 10.49	No	ns	0.3375	A-B
	41-50 days PC vs. 61-70 days PC	-35.59	-62.00 to -9.173	Yes	**	0.0091	A-C
	51-60 days PC vs. 61-70 days PC	-22.45	-48.87 to 3.958	No	ns	0.1005	B-C
	Test details	Mean 1	Mean 2	Mean Diff.	SE of diff.	n1	n2	q	DF
	41-50 days PC vs. 51-60 days PC	40.75	53.88	-13.13	8.947	6	6	2.075	13
	41-50 days PC vs. 61-70 days PC	40.75	76.33	-35.59	10	6	4	5.031	13
	51-60 days PC vs. 61-70 days PC	53.88	76.33	-22.45	10	6	4	3.175	13

## Sheet: Fig 2a
Fig. 2a

## Sheet: Fig 2b
Fig. 2b
	WT	KO	WT	KO	WT	KO	WT	KO
	PDX1	PDX1	NKX6.1	NKX6.1	NGN3	NGN3	NKX2.2	NKX2.2
	1	0.707107	1	0.545254	1	0.227667	1	0.221442
	1	1.12506	1	0.771105	1	0.213159	1	0.278355
	1	0.936272	1	0.855595	1	0.622006	1	0.641713
	1	1.06437	1	0.630689	1	0.626332	1	0.471392
	1	0.784584	1	0.942785	1	0.469761	1	0.455335
	P-VALUE	0.364601		0.00851285		0.000243841		5.12412e-05

## Sheet: Fig 2c
Fig. 2c
	Control C11 S5	TYK2 KO S5
1	21.3106	14.002
2	23.7393	12.5307
3	18.8838	16.7647
4	21.4185	27.5578
5	30.9255	17.7863
6	23.7288	17.2049
7	45.2208	9.27767
8	35.1491	15.8268
9	23.6554	11.6539
10	32.7897	13.9211
11	40.127	13.4432
	ttest P-value	0.000221215

## Sheet: Fig 2d
Fig. 2d
	Control C11 S5	TYK2 KO S5
	74.5	54.5
	75.1	47.6
	81.6	67.7
	83.1	69
	72.9	49.3
	ttest P-value	0.00402877

## Sheet: Fig 2e
Fig. 2e
	WT	KO	WT	KO	WT	KO	WT	KO	WT	KO
	NKX6.1	NKX6.1	NKX2.2	NKX2.2	INS	INS	GCG	GCG	SST	SST
	1	0.873573	1	0.694959	1	0.45219	1	0.0908733	1	0.272627
	1	0.716978	1	0.252613	1	0.626332	1	0.372419	1	0.550953
	1	0.221442	1	0.295248	1	0.309927	1	0.433769	1	0.312083
	1	0.547147	1	0.356013	1	0.108442	1	0.148651	1	0.297302
	1	0.25437	1	0.641713	1	0.510506	1	0.449066	1	0.832199
	ttest P-value	0.00563398		0.000318759		0.00015161		1.37859e-05		0.000929539

[truncated: 85 more sheets: Fig 2g, Fig 2h, Fig 2i, Fig 2k, Fig 2l, Fig 2m, Fig 2n, Fig 2o, Fig 2p, Fig 2q, Fig 3b, Fig 3c, Fig 3d, Fig 3e, Fig 3f, Fig 3g, Fig 3h, Fig 3i, Fig 3j, Fig 3k …]
